# Supplementary material for: Fabrication of a Molybdenum Dioxide/Multi-Walled Carbon Nanotubes Nanocomposite as an Anodic Modification Material for High-Performance Microbial Fuel Cells
Source: Molecules. 2024 May 28;29(11):2541. doi: 10.3390/molecules29112541 (PMC11173943; doi:10.3390/molecules29112541)
Supplement: Supplementary file 1 [file molecules-29-02541-s001.zip]

Archive with 1 entries (1 files):
- molecules-2990988-supplementary.pdf
